# Supplementary material for: Phylogeographic and SNPs Analyses of Bemisia tabaci B Mitotype Populations Reveal Only Two of Eight Haplotypes Are Invasive
Source: Biology (Basel). 2021 Oct 15;10(10):1048. doi: 10.3390/biology10101048 (PMC8533152; doi:10.3390/biology10101048)
Supplement: Supplementary file 1 [file biology-10-01048-s001.zip]

Archive with 1 entries (1 files):
- biology-1408139-supplementary.xlsx
