# Supplementary material for: Phylogeographic and SNPs Analyses of Bemisia tabaci B Mitotype Populations Reveal Only Two of Eight Haplotypes Are Invasive
Source: Biology (Basel). 2021 Oct 15;10(10):1048. doi: 10.3390/biology10101048 (PMC8533152; doi:10.3390/biology10101048)
Supplement: Supplementary file 1 [file biology-10-01048-s001.zip › biology-1408139-supplementary.xlsx]

## Sheet: Supplementary Table 1
Haplotype Group	Accession	Country	Location	Year	Host	Latitude	Longitude
Nafme 8	DQ130055	Egypt			cucumber
Nafme 8	AY766369	Israel	Several regions of Israel	2002-2004	Cotton
Nafme 8	KC789958	Jordan	Wadi Shuaib	2012	Brassica oleracea var. botrytis; cauliflower	31.9238	35.6564
Nafme 8	AY766373	Israel	Several regions of Israel	2002-2004	Cotton
Nafme 8	LC215697	Egypt	Faiyum	2014	EgFib-B	29.3114	30.8424
Nafme 8	AM945180	Cyprus	Parekklisia	2006	Lycopersicon esculentum	34.8132	33.165
Nafme 8	AF418671	Israel	Tel Aviv	2004	cabbage plant	32.8588	34.9141
Nafme 8	GU086347	Jordan	Jordan
Nafme 8	LC215695	Egypt	Gharbia	2014		31.2078	31.0845
Nafme 8	LC215696	Egypt	Menoufia	2014		30.6846	30.9409
Nafme 8	GU168788	China	Zhang-Zhou Fujian			24.517	117.667
Nafme 8	FJ710467	Egypt	Dakahlia Belqas			31.2159	31.3599
Nafme 8	EU263625	China	Jiangsu	2006	Brassica napus napus	32.8389	120.371
Nafme 8	HQ268811	India	Kammasandra Karnataka	2009	cabbage	12.9979	78.2933
Nafme 8	KC789947	Jordan	Amman Khalda	2010	Cucurbita pepo var. melopepo; squash	31.9906	35.8455
Nafme 8	AJ748368	India	Karnataka BangaloreHosakote Jyotipura	2003	knolkhol	13.101	77.7528
Nafme 8	AM408896	India	Bangalore	2005	Gossypium sp.	12.9778	77.5856
Nafme 8	AY582868	China	XinJiang	2003		40.3046	85.948
Nafme 8	GU968888	Spain	Barcelona	2003	tomato	41.3828	2.19393
Nafme 8	HM070410	Indonesia	Bogor			-6.58836	106.804
Nafme 8	HM070414	Australia	Emerald			-23.5112	148.169
Nafme 8	HQ877516	USA	Georgia		Euphorbia pulcherrima Wild. ex Klotzsch	36.2753	-83.0887
Nafme 8	KC789936	Jordan	Jordan Valley AlHumra	2011	cotton	32.3183	35.5701
Nafme 8	FN557471	Israel			Solanum lycopersicum	31.5326	34.8725
Nafme 8	KY620209	Israel			tomato
Nafme 8	KC789948	Jordan	Al Salt Al Sero	2012	Cucumis melo var. pubeseus; snake cucumber	33.2393	35.7859
Nafme 8	KC789927	Jordan	Jerash	2010	Brassica oleracea; cauliflower	32.2744	35.8938
Nafme 8	FJ710458	Egypt	Ismailia			30.6029	32.2716
Nafme 8	GU977249	Egypt	Ismailia			30.6029	32.2716
Nafme 8	GQ332577	China			cabbage
Nafme 8	MK645894	India	Pune Maharashtra	2017	Solanum lycopersicum	18.5258	73.8568
Nafme 8	AY518190	Israel
Nafme 8	AM945183	Cyprus	Klirou	2007	Urtica urens	35.0214	33.1775
Nafme 8	AB473558	Syria	Damascus	2007	Solanum tuberosum	33.518	36.2712
Nafme 8	AM945179	Cyprus	Mazotos	2006	Cucumis sativus	34.7954	33.4902
Nafme 8	EU192068	China	Hainan		cowpea	19.2764	109.814
Nafme 8	HQ877595	USA	Georgia		Euphorbia pulcherrima	36.2753	-83.0887
Nafme 8	KT235802	China	Shanxi	2013	tomato	36.0476	109.48
Nafme 8	KF373096	China	Guangdong	2011	Oxalis corniculata L.	23.7401	115.341
Nafme 8	KC789952	Jordan	Al Mafraq	2012	Brassica oleracea; cabbage	32.3435	36.2022
Nafme 8	DQ130062	Turkey			cotton
Nafme 8	MK645895	India		2018	Brassica oleracea var. capitata
Nafme 8	GU086344	Saudi Arabia
Nafme 8	GU968878	Japan	Okayama Kurashiki	2009	cucumber	34.6043	133.775
Nafme 8	MK660576	India		2018	Solanum lycopersicum
Nafme 8	JF754914	USA	Georgia		Lycopersicon esculentum Mill.	36.2753	-83.0887
Nafme 8	KF142153	China	Jiangsu	2012	Brassica oleracea	32.7153	120.599
Nafme 8	HQ198687	USA	Georgia		Euphorbia pulcherrima	36.2753	-83.0887
Nafme 8	MH613864	USA	Georgia Thomas County		Gossypium hirsutum	30.8339	-83.9731
Nafme 8	MH613852	USA	Georgia Paulding County		Euphorbia heterophylla	33.9953	-84.9194
Nafme 8	MH613867	USA	Georgia Brooks County		Arachis hypogaea	31.0905	-83.5542
Nafme 8	MH613846	USA	Georgia Colquitt County		Capsicum annuum	31.5916	-83.8644
Nafme 8	MH613847	USA	Georgia Colquitt County		Capsicum annuum	31.5916	-83.8644
Nafme 8	MH613849	USA	Georgia Henry County		Euphorbia heterophylla	33.599	-84.1273
Nafme 8	MH613850	USA	Georgia Laurens County		Euphorbia heterophylla	32.7466	-82.9985
Nafme 8	MH613853	USA	Georgia Fayette County		Euphorbia heterophylla	33.6832	-84.4697
Nafme 8	MH613868	USA	Georgia Cook County		Capsicum annuum	31.2549	-83.4623
Nafme 8	MH613876	USA	Georgia Tift County		Vigna unguiculata	31.4526	-83.5075
Nafme 8	MH613881	USA	Georgia Irwin County		Gossypium hirsutum	31.6517	-83.3717
Nafme 8	MH613898	USA	Georgia Turner County		Arachis hypogaea	31.8375	-83.6333
Nafme 8	MH613909	USA	Georgia Colquitt County		Gossypium hirsutum	31.5916	-83.8644
Nafme 8	MH613912	USA	Georgia Tift County		Gossypium hirsutum	31.4526	-83.5075
Nafme 8	MH613913	USA	Georgia Tift County		Gossypium hirsutum	31.4526	-83.5075
Nafme 8	MH613848	USA	Georgia Tift County		Cucumis sativus	31.4526	-83.5075
Nafme 8	MH613872	USA	Georgia Worth County		Gossypium hirsutum	31.9168	-83.9044
Nafme 8	MH613884	USA	Georgia Worth County		Zea mays	31.9168	-83.9044
Nafme 8	MH613885	USA	Georgia Wilcox County		Pisum sativum	32.0723	-83.4917
Nafme 8	MH613911	USA	Georgia Tift County		Glycine max	31.4526	-83.5075
Nafme 8	HQ877585	USA	Georgia		Euphorbia pulcherrima Wild. ex Klotzsch	36.2753	-83.0887
Nafme 8	MH613860	USA	Georgia Tift County		Arachis hypogaea	31.4526	-83.5075
Nafme 8	MH613861	USA	Georgia Colquitt County		Gossypium hirsutum	31.5916	-83.8644
Nafme 8	MH613863	USA	Georgia Thomas County		Cucurbita maxima	30.8339	-83.9731
Nafme 8	MH613869	USA	Georgia Doughtery County		Gossypium hirsutum	31.7075	-84.2385
Nafme 8	MH613870	USA	Georgia Doughtery County		Gossypium hirsutum	31.7075	-84.2385
Nafme 8	MH613875	USA	Georgia Turner County		Gossypium hirsutum	31.8375	-83.6333
Nafme 8	MH613877	USA	Georgia Sumter County		Gossypium hirsutum	33.0959	-84.312
Nafme 8	MH613883	USA	Georgia Irwin County		Gossypium hirsutum	31.6517	-83.3717
Nafme 8	MH613886	USA	Georgia Grady County		Pisum sativum	31.3157	-84.2035
Nafme 8	MH613887	USA	Georgia Worth County		Zea mays	31.9168	-83.9044
Nafme 8	MH613888	USA	Georgia Colquitt County		Cucurbita maxima	31.5916	-83.8644
Nafme 8	MH613890	USA	Georgia Brooks County		Cucumis melo	31.0905	-83.5542
Nafme 8	MH613892	USA	Georgia Coffee County		Chrysanthemum x morifolium	32.0314	-82.757
Nafme 8	MH613894	USA	Georgia Irwin County		Gossypium hirsutum	31.6517	-83.3717
Nafme 8	MH613896	USA	Georgia Ben Hill County		Gossypium hirsutum	32.0092	-83.2003
Nafme 8	MH613899	USA	Georgia Turner County		Gossypium hirsutum	31.8375	-83.6333
Nafme 8	MH613901	USA	Georgia Worth County		Arachis hypogaea	31.9168	-83.9044
Nafme 8	MH613902	USA	Georgia Tift County		Ipomoea batatas	31.4526	-83.5075
Nafme 8	MH613904	USA	Georgia Colquitt County		Glycine max	31.5916	-83.8644
Nafme 8	MH613905	USA	Georgia Colquitt County		Gossypium hirsutum	31.5916	-83.8644
Nafme 8	MH613908	USA	Georgia Colquitt County		Solanum melongena	31.5916	-83.8644
Nafme 8	MH613910	USA	Georgia Colquitt County		Vigna unguiculata	31.5916	-83.8644
Nafme 8	MH613914	USA	Georgia Fayette County		Euphorbia heterophylla	33.6832	-84.4697
Nafme 8	MH613882	USA	Georgia Irwin County		Gossypium hirsutum	31.6517	-83.3717
Nafme 8	HQ198682	USA	Georgia		Gossypium hirsutum	36.2753	-83.0887
Nafme 8	HQ198683	USA	Georgia		Gossypium hirsutum	36.2753	-83.0887
Nafme 8	HQ198684	USA	Georgia		Gossypium hirsutum	36.2753	-83.0887
Nafme 8	HQ877588	USA	Georgia		Euphorbia pulcherrima Wild. ex Klotzsch	36.2753	-83.0887
Nafme 8	KC789939	Jordan	Jordan Valley	2009	Cucumis melo var. pubeseus; snake cucumber	32.3192	35.5698
Nafme 8	HQ198680	USA	Georgia		Euphorbia pulcherrima	36.2753	-83.0887
Nafme 8	HQ198678	USA	Georgia		Euphorbia pulcherrima	36.2753	-83.0887
Nafme 8	HQ198679	USA	Georgia		Brassica oleracea var. acephala	36.2753	-83.0887
Nafme 8	HQ198688	USA	Georgia		Euphorbia pulcherrima	36.2753	-83.0887
Nafme 8	JN385295	USA			cotton
Nafme 8	JN385296	USA			cotton
Nafme 8	JN385297	USA			cotton
Nafme 8	JN385298	USA			cotton
Nafme 8	HQ198690	USA	Georgia		Euphorbia pulcherrima	36.2753	-83.0887
Nafme 8	MH613844	USA	Georgia Crawford County		Glandularia x hybrida	33.0253	-84
Nafme 8	GU168789	China	Hang-Zhou Zhejiang			24.517	117.667
Nafme 8	GU168790	China	Guang-Zhou Guangdong			23.3164	113.2
Nafme 8	KP202968	Syria	Tartus	2013	Solanum melongena	34.8953	35.8889
Nafme 8	DQ365873	Cyprus	Pirgos	2003	vegetables	37.6725	21.4432
Nafme 8	KP137474	China	Jiling	2009	Euphorbia pulcherrima	27.8463	85.1119
Nafme 8	HQ877587	USA	Georgia		Euphorbia pulcherrima Wild. ex Klotzsch	36.2753	-83.0887
Nafme 8	HQ198681	USA	Georgia		Euphorbia pulcherrima	36.2753	-83.0887
Nafme 8	HQ198674	USA	Georgia		Euphorbia pulcherrima	36.2753	-83.0887
Nafme 8	DQ989520	China			Brassica oleracea
Nafme 8	DQ989521	China	Shandong			36.0573	118.427
Nafme 8	DQ989522	China	Shandong		Brassica oleracea	36.0573	118.427
Nafme 8	DQ989523	China	Beijing		Brassica oleracea	39.9249	116.408
Nafme 8	DQ989524	China	Beijing		Cucumis sativus	39.9249	116.408
Nafme 8	DQ989526	China	Guangdong		Luffa aegyptiaca	23.7401	115.341
Nafme 8	DQ989527	China	Hubei		Brassica oleracea	31.7122	111.074
Nafme 8	DQ989528	China	Guangdong		Cucurbita moschata	23.7401	115.341
Nafme 8	DQ989529	China	Fujian		Brassica oleracea	25.5471	118.44
Nafme 8	DQ989530	China	Shanxi		Lycopersicon esculentum
Nafme 8	KF373091	China	Fujian	2010	Brassica oleracea var. capitata	25.5471	118.44
Nafme 8	KF373092	China	Fujian	2010	Nicotiana tabacum	25.5471	118.44
Nafme 8	KF373095	China	Guangdong	2011	Ipomoea batatas	23.7401	115.341
Nafme 8	KF373098	China	Hainan	2010	Cucumis sativus	19.2484	109.707
Nafme 8	KF373110	China	Jiangsu	2010	Cucumis sativus	32.8196	120.023
Nafme 8	KF373114	China	Xinjiang	2010	Citrullus lanatus	40.3333	85.4791
Nafme 8	KF373115	China	Xinjiang	2010	Althaea rosea	40.3333	85.4791
Nafme 8	KX397307	Cyprus		2006	cucumber
Nafme 8	HQ877586	USA	Georgia		Euphorbia pulcherrima Wild. ex Klotzsch	36.2753	-83.0887
Nafme 8	MH613866	USA	Georgia Brooks County		Capsicum annuum	31.0905	-83.5542
Nafme 8	MH613900	USA	Georgia Worth County		Gossypium hirsutum	31.9168	-83.9044
Nafme 8	MH613865	USA	Georgia Brooks County		Glycine max	36.2753	-83.0887
Nafme 8	MH613854	USA	Georgia Lowndes County		Capsicum annuum	31.4729	-83.5007
Nafme 8	MH613855	USA	Georgia Lowndes County		Capsicum annuum	31.4729	-83.5007
Nafme 8	MH613856	USA	Georgia Lowndes County		Cucurbita pepo	31.4729	-83.5007
Nafme 8	MH613857	USA	Georgia Lowndes County		Cucurbita maxima	31.4729	-83.5007
Nafme 8	MH613858	USA	Georgia Lowndes County		Cucurbita maxima	31.4729	-83.5007
Nafme 8	MH613859	USA	Georgia Tift County		Gossypium hirsutum	31.4526	-83.5075
Nafme 8	MH613862	USA	Georgia Colquitt County		Cucurbita maxima	31.5916	-83.8644
Nafme 8	MH613871	USA	Georgia Crisp County		Gossypium hirsutum	32.1585	-83.7682
Nafme 8	MH613873	USA	Georgia Tift County		Gossypium hirsutum	31.4526	-83.5075
Nafme 8	MH613874	USA	Georgia Crisp County		Gossypium hirsutum	32.1585	-83.7682
Nafme 8	MH613878	USA	GeorgiaTift County		Cucurbita maxima	31.4526	-83.5075
Nafme 8	MH613879	USA	Georgia Turner County		Gossypium hirsutum	31.8375	-83.6333
Nafme 8	MH613889	USA	Georgia Grady County		Brassica oleracea	31.3157	-84.2035
Nafme 8	MH613891	USA	Georgia Coffee County		Capsicum annuum	32.0314	-82.757
Nafme 8	MH613893	USA	Georgia Irwin County		Arachis hypogaea	31.6517	-83.3717
Nafme 8	MH613895	USA	Georgia Irwin County		Solanum lycopersicum	31.6517	-83.3717
Nafme 8	MH613897	USA	Georgia Ben Hill County		Arachis hypogaea	31.7562	-83.166
Nafme 8	MH613903	USA	Georgia Colquitt County		Gossypium hirsutum	31.5916	-83.8644
Nafme 8	MH613906	USA	Georgia Colquitt County		Gossypium hirsutum	31.5916	-83.8644
Nafme 8	HQ877590	USA	Georgia		Euphorbia pulcherrima Wild. ex Klotzsch	36.2753	-83.0887
Nafme 8	HQ198689	USA	Georgia		Arachis hypogaea	36.2753	-83.0887
Nafme 8	HQ198685	USA	Georgia		Capsicum sp. L.	36.2753	-83.0887
Nafme 8	HQ198686	USA	Georgia		Capsicum sp. L.	36.2753	-83.0887
Nafme 8	KF373093	China	Guangdong	2011	Benincasa hispida	23.7401	115.341
Nafme 8	KF373094	China	Guangzhou	2011	Cucurbita moschata	23.7401	115.341
Nafme 8	EF553328	Greece	Rhodes Island			36.4628	28.2168
Nafme 8	GU977250	Egypt	Ismailia			30.6132	32.2747
Nafme 8	GU977251	Egypt	Ismailia			30.6132	32.2747
Nafme 8	GU977252	Egypt	Suez			30.6303	32.331
Nafme 8	GU977253	Egypt	North Sinai			30.6777	33.405
Nafme 8	GU977254	Egypt	North Sinai			30.6777	33.405
Nafme 8	GU977255	Egypt	Port Said			31.2689	32.3018
Nafme 8	GU977256	Egypt	Dakahlia			33.391	31.7925
Nafme 8	GU977257	Egypt	Behera			19.749	82.684
Nafme 8	GU977258	Egypt	Alexandria			31.2223	29.9171
Nafme 8	MK660573	India	Kusur-1	2017	Solanum lycopersicum	19.1819	73.8471
Nafme 8	MK660574	India	Sakur-1	2017	Solanum lycopersicum	19.3399	74.2966
Nafme 8	MK660575	India	Yedgaon-1	2018	Solanum lycopersicum	19.1598	73.9897
Nafme 8	MK660577	India	Otur-3	2017	Brassica oleracea var. capitata	19.2267	73.9697
Nafme 8	MK660578	India	Kusur-2	2018	Solanum lycopersicum	19.1818	73.8476
Nafme 8	MK660579	India	Sakur-2	2018	Solanum lycopersicum	19.3399	74.2966
Nafme 8	MK660580	India	Sakur-3	2017	Brassica oleracea var. capitata	19.3399	74.2966
Nafme 8	MK660581	India	Sakur-5	2017	Solanum melongena	19.3399	74.2966
Nafme 8	MK660582	India	Manjarawadi-1	2017	Solanum lycopersicum	19.0746	74.021
Nafme 8	MK660583	India	Manjarawadi-2	2018	Solanum lycopersicum	19.0746	74.021
Nafme 8	MK660584	India	Manjarawadi-4	2018	Solanum lycopersicum	19.0746	74.021
Nafme 8	MK660585	India	Otur-3	2017	Brassica oleracea var. capitata	19.2267	73.9697
Nafme 8	MK660586	India	Kusur-2	2018	Solanum lycopersicum	19.1818	73.8476
Nafme 8	MK660587	India	Sakur-2	2018	Solanum lycopersicum	19.3399	74.2966
Nafme 8	MK660588	India	Sakur-3	2017	Brassica oleracea var. capitata	19.3399	74.2966
Nafme 8	MK660589	India	Sakur-5	2017	Solanum melongena	19.3399	74.2966
Nafme 8	MK660590	India	Manjarawadi-1	2017	Solanum lycopersicum	19.0746	74.021
Nafme 8	MK660591	India	Manjarawadi-2	2018	Solanum lycopersicum	19.0746	74.021
Nafme 8	MK660592	India	Manjarawadi-4	2018	Solanum lycopersicum	19.0746	74.021
Nafme 8	KY628433	Israel
Nafme 8	KY628434	Israel
Nafme 8	KC789928	Jordan	Wadi Shuaib	2010		31.9316	35.6574
Nafme 8	KC789960	Jordan	Husban	2012	Helianthus annuus; sunflower
Nafme 8	KT265876	China			cabbage
Nafme 8	KC789953	Jordan	Al Mafraq	2012	Lycopersicon esculentum; tomato	32.3432	36.2035
Nafme 8	HQ268812	India	Karnataka Upparahalli		cabbage	14.1698	77.3331
Nafme 8	DQ011591	China	HeBei		cotton	31.7122	111.074
Nafme 8	DQ017084	China	Beijing		radish	39.9249	116.408
Nafme 8	GU384272	China	Sanxi province Yuncheng City	2009	tomato	35.0309	110.999
Nafme 8	GU384273	China	Henan province Luoyang City	2009	cucumber	34.6328	112.477
Nafme 8	GU384274	China	Henan province Luoyang City	2009	cotton	34.6328	112.477
Nafme 8	GU384283	China	Shanghai City	2009	cabbage	31.2654	121.496
Nafme 8	GU384285	China	Xinjiang province Wulumuqi City	2009	cotton	43.8305	87.6136
Nafme 8	GU384286	China	Fujiang province Fuzhou City	2009	sweet potato	26.0774	119.292
Nafme 8	GU384301	China	Tianjin City Xiqing district	2009	cotton	39.1483	116.998
Nafme 8	GU384312	China	Beijing City Haidian district	2009	cucumber	39.9612	116.296
Nafme 8	GU968879	Japan	Okayama Kurashiki	2009	tomato	34.6055	133.766
Nafme 8	GU968885	USA	Texas	2003	cotton	31.6806	-99.2095
Nafme 8	GU968887	Australia	Queensland	2004	spurge	-22.9521	143.243
Nafme 8	DQ011589	China	WuHan		cushaw	30.6009	114.293
Nafme 8	DQ011590	China	FuZhou		cabbage	26.0844	119.324
Nafme 8	DQ011594	China	ShanXi		vegetable marrow	37.0151	112.345
Nafme 8	DQ011593	China	ShanXi		cotton	37.0151	112.345
Nafme 8	DQ017083	China	ShangHai		cucumber	31.2537	121.468
Nafme 8	DQ011592	China	ShanDong		tomato	35.9685	118.515
Nafme 8	FJ710463	Egypt	Sharqiya			30.74	31.7089
Nafme 8	KC789925	Jordan	Jordan Valley	2012		32.3199	35.5698
Nafme 8	KC789949	Jordan	Amman Al Nasser		Ocimum basilicum; basil	32.1766	35.9565
Nafme 8	FJ710469	Egypt	Sharqiya			30.74	31.7089
Nafme 8	KC789931	Jordan	Jordan Valley	2012	castor oil plant	32.3199	35.5698
Nafme 8	EU000311	China	Hubei	2005	transgenic potato	31.8429	110.81
Nafme 8	EU192032	China	Guangdong		soybean	23.7401	115.341
Nafme 8	DQ923043	China	Longchuan Guangdong		cowpea	24.106	115.265
Nafme 8	EU192055	China	Yunnan		sweet potato	24.3563	101.519
Nafme 8	HQ198662	USA	Georgia		Lycopersicon esculentum	36.2753	-83.0887
Nafme 8	HQ198673	USA	Georgia		Euphorbia pulcherrima	36.2753	-83.0887
Nafme 8	AJ748363	India	Karnataka BangaloreHebbal		cowpea	13.036	77.5995
Nafme 8	KC789933	Jordan	Jordan Valley	2009	Cucumis sativus; cucumber	32.3199	35.5698
Nafme 8	KC789941	Jordan	Amman	2010	Cucurbita pepo var. melopepo; squash	31.9684	35.9215
Nafme 8	KC789932	Jordan	Jordan Valley	2009	Cucurbita pepo var. melopepo; squash	32.3199	35.5698
Nafme 8	KC789934	Jordan	Jordan Valley	2009	Brassica oleracea var. botrytis; cauliflower	32.3199	35.5698
Nafme 8	KC789937	Jordan	Jordan Valley	2009	Solanum melongena; eggplant	32.3199	35.5698
Nafme 8	KC789945	Jordan	Ma'daba	2010	Cucumis sativus; cucumber	31.7162	35.79
Nafme 8	KC789950	Jordan	Mahes	2010	Cucurbita pepo var. melopepo; squash	32.2247	36.0792
Nafme 8	KC789935	Jordan	Amman Al Nasser	2009	Solanum melongena; eggplant	32.1766	35.9565
Nafme 8	KC789940	Jordan	Ghor Almazr'ah	2010	okra
Nafme 8	KC789951	Jordan	Ma'daba	2012	Brassica oleracea var. botrytis; cauliflower	31.7162	35.79
Nafme 8	KC789938	Jordan	Jordan Valley	2009		32.3199	35.5698
Nafme 8	HQ198661	USA	Georgia		Solanum melongena	36.2753	-83.0887
Nafme 8	EF566753	China	Beijing	2005	cucumber	39.9249	116.408
Nafme 8	EF566757	China	Hebei	2005	castor-oil plant	39.1284	115.077
Nafme 8	EU255285	China	Hubei	2007		39.1284	115.077
Nafme 8	HQ198663	USA	Georgia		Cucumis sativus L.	36.2753	-83.0887
Nafme 8	HQ198676	USA	Georgia		Chrysanthemum sp.	36.2753	-83.0887
Nafme 8	HQ198677	USA	Georgia		Euphorbia pulcherrima	36.2753	-83.0887
Nafme 8	HQ877581	USA	Georgia		Euphorbia pulcherrima Wild. ex Klotzsch	36.2753	-83.0887
Nafme 8	HQ877582	USA	Georgia		Euphorbia pulcherrima Wild. ex Klotzsch	36.2753	-83.0887
Nafme 8	HQ877583	USA	Georgia		Euphorbia pulcherrima Wild. ex Klotzsch	36.2753	-83.0887
Nafme 8	JF754913	USA	Georgia		Euphorbia pulcherrima Willd. ex Klotzsch	36.2753	-83.0887
Nafme 8	KC789946	Jordan	Amman Khalda	2010	okra	31.9906	35.8446
Nafme 8	KC789961	Jordan	Amman Jawah	2010	Lycopersicon esculentum; tomato	31.9299	35.9284
Nafme 8	KP137472	China	Shandong	2009	Brassica oleracea	35.9685	118.515
Nafme 8	KC789957	Jordan	Jordan Valley	2009	green pepper	32.3199	35.5698
Nafme 8	HQ877580	USA	Georgia		Euphorbia pulcherrima Wild. ex Klotzsch	36.2753	-83.0887
Nafme 8	HQ877576	USA	Georgia		Salvia sp.	36.2753	-83.0887
Nafme 8	KC789929	Jordan	Wadi Shuaib	2010
Nafme 8	KC789955	Jordan	Jordan Valley	2012	Lycopersicon esculentum; tomato	32.3199	35.5698
Nafme 8	KC789954	Jordan	Al Fuheis	2012	Cucumis melo var. pubeseus; snake cucumber	32.0065	35.7839
Nafme 8	KC789956	Jordan	Jordan Valley	2012		32.3199	35.5698
Nafme 8	AM696208	Greece	Rhodes Island Kamiros		Solanum lycopersicum	36.3376	27.9212
Nafme 8	EU192067	China	Hainan		asparagus pea	19.1654	109.899
Nafme 8	EU376994	China	Hubei	2007		31.8056	110.854
Nafme 8	EF566755	China	Beijing	2005	tomato	39.9312	116.381
Nafme 8	EF667473	China	Hubei	2006	tobacco	31.8056	110.854
Nafme 8	KP137471	China	Henan	2009	Cucumis sativus	33.5002	113.604
Nafme 8	HQ198657	USA	Georgia		Cucurbita pepo L.	36.2753	-83.0887
Nafme 8	HQ198659	USA	Georgia		Lycopersicon esculentum	36.2753	-83.0887
Nafme 8	HQ198660	USA	Georgia		Capsicum sp.	36.2753	-83.0887
Nafme 8	HQ198656	USA	Georgia		Cucurbita pepo L.	36.2753	-83.0887
Nafme 8	HQ198658	USA	Georgia		Brassica oleracea var. acephala	36.2753	-83.0887
Nafme 8	EU760719	Israel
Nafme 8	AJ867555	China	Zhejiang			29.101	120.398
Nafme 8	EU255281	China	Hubei	2007		31.8056	110.854
Nafme 8	FJ710456	Egypt	North Sinai			30.6777	33.405
Nafme 8	FJ710459	Egypt	Ismailia			30.6179	32.2733
Nafme 8	FJ710460	Egypt	Suez			29.9732	32.5513
Nafme 8	FJ710471	Egypt	Dakahlia			33.391	31.7925
Nafme 8	FJ710468	Egypt	Dakahlia			33.391	31.7925
Nafme 8	FJ710466	Egypt	Behera			19.7487	82.6846
Nafme 8	MF579701	China	Beijing ShunYi	2017	Solanum lycopersicum	40.1374	116.653
Nafme 8	FN557466	Turkey	Antalya	2006	Lantana camara	36.8995	30.7196
Nafme 8	EF566754	China	Beijing	2005	cole	39.9312	116.381
Nafme 8	EU192062	China	Henan		chrysanthemum	33.5002	113.604
Nafme 8	KP137473	China	Hainan	2009	solanum melongena	19.1654	109.899
Nafme 8	KC789962	Jordan	Jordan Valley Al Ardah	2009	Brassica oleracea var. botrytis; cauliflower	32.3199	35.5698
Nafme 8	EF566758	China	Hebei	2005	eggplant	31.8056	110.854
Nafme 8	EF566761	China	Guangdong	2005	cushaw	23.7401	115.341
Nafme 8	EF566759	China	Hubei	2005	cabbage	31.8056	110.854
Nafme 8	FJ710472	Egypt	Port Said			31.2689	32.3018
Nafme 8	FJ710461	Egypt	North Sinai			30.6777	33.405
Nafme 8	KC789926	Jordan	Al Mdawarrah	2010	Solanum melongena; eggplant
Nafme 8	KC789944	Jordan	Amman Khalda	2010	Lagenaria siceraria white flowering gourd	31.9906	35.8446
Nafme 8	KC789959	Jordan	Ghor Almazr'ah	2010	Cucurbita pepo var. pepo; pumpkin	32.7819	36.4754
Nafme 8	KC789942	Jordan	Dead Sea	2010	Cucumis melo var. pubeseus; snake cucumber	31.5965	35.4738
Nafme 8	AY611642	China	Danzhou Hainan		Lycopersicon esculentum	19.58	109.443
Nafme 8	AY686074	China	Guagnxi		Lycopersicon esculentum	19.58	109.443
Nafme 8	AY686077	China	Guangdong		Chenopodium album	23.7401	115.341
Nafme 8	HQ198672	USA	Georgia		Euphorbia pulcherrima	36.2753	-83.0887
Nafme 8	HQ198675	USA	Georgia		Chrysanthemum sp.	36.2753	-83.0887
Nafme 8	HQ877578	USA	Georgia		Gerbera jamesonii Bolus ex Hook. f.	36.2753	-83.0887
Nafme 8	HQ877574	USA	Georgia		Salvia sp.	36.2753	-83.0887
Nafme 8	AM943517	Cyprus	Aglantzia	2006	Phlomis cypria	35.143	33.4046
Nafme 8	AM943062	Cyprus	Kaimakli	2006	Solanum melongena	35.1857	33.3898
Nafme 8	AM945181	Cyprus	Louvaras	2006	Phaseolous vulgaris	34.8366	33.0378
Nafme 8	AM945182	Cyprus	Achelia	2006	Hibiscus sp.	34.7291	32.4752
Nafme 8	KX397314	Israel		2007	pepper
Nafme 8	KX397314	Israel		2007	pepper
Nafme 8	GQ139505	China	Shaanxi	2005		36.0437	109.435
Nafme 8	GQ139506	China	Shanghai	2005		31.2513	121.482
Nafme 8	GQ139508	China	Henan	2006		33.5002	113.604
Nafme 8	GQ139507	China	Guangdong	2005		23.7401	115.341
Nafme 8	GQ139509	China	Neimenggu	2007		42.7938	113.103
Nafme 8	GQ139510	China	Fujian	2005		25.8837	118.649
Nafme 8	GQ139511	China	Fujian	2005		25.8837	118.649
Nafme 8	GQ139512	China	Zhejiang	2005		29.101	120.398
Nafme 8	GQ139513	China	Shandong	2005		36.1106	118.735
Nafme 8	KC789943	Jordan	Ma'daba	2010	Citrullus lanatus; watermelon	31.7222	35.796
Nafme 8	KX397298	USA	Arizona	1987	cotton	34.359	-112.095
Nafme 8	HQ877577	USA	Georgia		Salvia sp.	36.2753	-83.0887
Nafme 8	HQ877575	USA	Georgia		Salvia sp.	36.2753	-83.0887
Nafme 8	HQ877579	USA	Georgia		Gerbera jamesonii Bolus ex Hook. f.	36.2753	-83.0887
Nafme 8	GQ281729	India	Nagamangala		tomato	12.8277	76.7594
Nafme 8	KF773139	China	Yangling	2011	pepper	34.2778	108.083
Nafme 8	EU376989	China	Hubei	2007		31.8056	110.854
Nafme 8	EU376993	China	Hubei	2007		31.8056	110.854
Nafme 8	HQ268814	India	Karnataka Ardeshahalli		cauliflower	13.2225	77.5658
Nafme 8	HQ877573	USA	Georgia		Euphorbia pulcherrima Wild. ex Klotzsch	36.2753	-83.0887
Nafme 8	HQ198664	USA	Georgia		Solanum melongena	36.2753	-83.0887
Nafme 8	HQ198665	USA	Georgia		Cucumis sativus L.	36.2753	-83.0887
Nafme 8	HQ198666	USA	Georgia		Lycopersicon esculentum	36.2753	-83.0887
Nafme 8	HQ198667	USA	Georgia		Solanum melongena	36.2753	-83.0887
Nafme 8	HQ198668	USA	Georgia		Phaseolus vulgaris L.	36.2753	-83.0887
Nafme 8	HQ198669	USA	Georgia		Solanum melongena	36.2753	-83.0887
Nafme 8	HQ198670	USA	Georgia		Solanum melongena	36.2753	-83.0887
Nafme 8	HQ198671	USA	Georgia		Brassica oleracea var. acephala	36.2753	-83.0887
Nafme 8	EU192070	China	Jiangsu		eggplant	32.9396	120.407
Nafme 8	AY686062	China	Fujian province Fouzhou		Brassica oleracea	26.0869	119.283
Nafme 8	GU168787	China	Xi-An			34.3498	108.929
Nafme 8	KT265878	China			radish
Nafme 8	DQ133373	Egypt			squash
Nafme 8	EF398127	Israel		2006
Nafme 8	DQ130056	Egypt			tomato
Nafme 8	MK660569	India		2018	Solanum lycopersicum
Nafme 8	DQ989525	China	Shanghai		Cucumis sativus	31.2513	121.482
Nafme 8	MH613907	USA	Georgia Colquitt County		Gossypium hirsutum	31.5916	-83.8644
Nafme 8	DQ174536	Israel			Hibiscus rosa-sinensis
Nafme 8	MK660568	India		2017	Brassica oleracea var. capitata
Nafme 8	AY582867	China	Beijing			39.9312	116.381
Nafme 8	MH215367	Turkey		2016
Nafme 8	HQ877589	USA	Georgia		Lycopersicon esculentum Mill.	36.2753	-83.0887
Nafme 8	EU376990	China	Hubei	2007		31.8056	110.854
Nafme 8	HM807537	Syria	Bouka			3.13449	10.2144
Nafme 8	AY582871	China	Beijing		Capsicum annuum L.	39.9312	116.381
Nafme 8	AY582870	China	Henan		Brassica oleracea L.	33.5002	113.604
Nafme 8	DQ017082	China	TianJin		tomato	39.3572	117.36
Nafme 8	AY582873	China	HeNan		Lycopersicon esculentum Mill.	33.5002	113.604
Nafme 8	HQ877584	USA	Georgia		Euphorbia pulcherrima Wild. ex Klotzsch	36.2753	-83.0887
Nafme 8	JQ340201	China	Shanghai			31.2513	121.482
Nafme 8	KC789930	Jordan			castor oil plant
Nafme 6	OK053002	China		2005	eggplant	28.6884	115.785
Nafme 6	AM040594	India	Karnataka Kolar Malliyappanahally		Tomato	13.1413	78.2928
Nafme 6	AF321927	India	Kolar district Karnataka			13.1602	78.1147
Nafme 6	OK053003	India		1993	watermelon	9.08941	76.9032
Nafme 6	OK053004	China		2005	eggplant	30.2751	120.194
Nafme 6	OK053005	China		2005	tomato	24.877	102.839
Nafme 6	HM070412	Israel				32.8713	35.1482
Nafme 6	AY686078	China	Yunnan		Cucurbita moschata	24.3162	101.804
Nafme 6	AY686063	China	Guangzhou		Lycopersicon esculentum	23.1473	113.291
Nafme 6	AY686065	China	Haidian Beijing		Lycopersicon esculentum	39.9312	116.381
Nafme 6	AY686066	China	Hangzhou		Solanum melongena	30.2907	120.124
Nafme 6	AY686067	China	Hefei		Lycopersicon esculentum	31.8212	117.227
Nafme 6	AY686068	China	Heshan		Hibiscus rosa sinensis	22.7714	112.958
Nafme 6	AY686069	China	HongKong		Cucumis sativus	22.336	114.144
Nafme 6	AY686070	China	Kunming		Lycopersicon esculentum	24.8837	102.828
Nafme 6	AY686071	China	Macao		Hibiscus rosa sinensis	22.2019	113.543
Nafme 6	AY686076	China	ShanghaiPutuo		Hibiscus rosa sinensis	31.2509	121.396
Nafme 6	AY686079	China	ShandongTai'an		Lycopersicon esculentum	36.2072	117.088
Nafme 6	AY686082	China	XinjiangUrumchi		Lycopersicon esculentum	43.826	87.6165
Nafme 6	AY686084	China	ShaanxiXi'an		Lycopersicon esculentum	34.36	108.948
Nafme 6	AY686086	China	GuangdongXinhui		Hibiscus rosa sinensis	22.4631	113.036
Nafme 6	AY686087	China	JiangsuYangzhou		Brassica oleracea	32.4021	119.397
Nafme 6	AY686090	China	HenanZhengzhou		Lycopersicon esculentum	34.757	113.611
Nafme 6	AY686073	China	Jiangxi		Solanum melongena	27.5662	115.601
Nafme 6	AY686080	China	Taiwan		Lycopersicon esculentum	24.0649	121.19
Nafme 6	AY686081	China	Shanxi		Solanum melongena	37.1027	112.521
Nafme 5	HG918202	Pakistan	TA yar Khwaja Stop Sindh	2013		29.874	68.5453
Nafme 5	MH678573	Oman	Izki, Al-Dakhliya region	2017	Okra	22.9424	57.7659
Nafme 5	MH678569	Oman	Izki, Al-Dakhliya region	2017	Okra	22.9424	57.7659
Nafme 5	MH678572	Oman	Izki, Al-Dakhliya region	2017	Okra	22.9424	57.7659
Nafme 5	LN835387	Pakistan	Mandu dhero (Rohri)	2013	Cotton	27.6694	68.8921
Nafme 5	LN832291	Pakistan	Sindh Shadadpur city	2013	Cotton	25.9273	68.6236
Nafme 5	LN832288	Pakistan	Sindh Shadadpur city	2013	Cotton	25.9273	68.6236
Nafme 5	MH678570	Oman	Izki, Al-Dakhliya region	2017	Okra	22.9424	57.7659
Nafme 5	OK053006	United Arab Emirates		2002	Cucumber	22.9654	53.9912
Nafme 5	MH678566	Oman	Izki, Al-Dakhliya region	2017	Okra	22.9424	57.7659
Nafme 5	LN897434	Pakistan	Mirwah Sindh	2013		27.0727	68.6115
Nafme 5	EU547770	Iran				29.7666	58.455
Nafme 5	LN835386	Pakistan	Meer Mathelo	2013	Cotton	28.0283	69.5684
Nafme 5	LN835378	Pakistan	Pannu aaqil			27.816	69.107
Nafme 5	LN832342	Pakistan	Qila derawar	2013	Cotton	28.7704	71.3448
Nafme 5	LN832308	Pakistan	3 Km behind Moro Sindh	2013	Cotton	26.6692	67.9925
Nafme 5	LN832283	Pakistan	Sindh Tando Muhammad Khan	2013	Cotton	25.1258	68.5424
Nafme 5	HG918215	Pakistan	Maatli Sindh	2013		25.0453	68.6586
Nafme 5	HG918209	Pakistan	Tando Muhammad Khan Sindh	2013		25.1258	68.5424
Nafme 5	HG918204	Pakistan	Mir pur khas Sindh	2013		25.5088	69.0138
Nafme 5	HG918203	Pakistan	Mir pur khas Sindh	2013		25.5088	69.0138
Nafme 5	HG918201	Pakistan	TA yar Khwaja Stop Sindh	2013		30.7938	67.974
Nafme 5	MH678565	Oman	Izki, Al-Dakhliya region	2017	Okra	22.9424	57.7659
Nafme 5	MH678568	Oman	Izki, Al-Dakhliya region	2017	Okra	22.9424	57.7659
Nafme 5	MH678574	Oman	Izki, Al-Dakhliya region	2017	Okra	22.9424	57.7659
Nafme 5	OK053007	United Arab Emirates		2002	Cucumber	23.0767	53.2331
Nafme 5	DQ133382	United Arab Emirates			cucumber	24.6334	54.7288
Nafme 5	OK053009	Iran		2004	Cucumber	34.3658	59.8776
Nafme 5	OK053013	Iran		2002	Cotton	35.0043	50.3987
Nafme 5	OK053008	Pakistan		2012	Cotton	30.1258	72.7653
Nafme 5	LN835385	Pakistan	Meer Mathelo			28.0283	69.5684
Nafme 5	KT001155	Iran				27.2418	55.5447
Nafme 5	KT001156	Iran				27.4475	57.1243
Nafme 5	KT001157	Iran				27.7541	57.6809
Nafme 5	KT001158	Iran				31.6169	55.3775
Nafme 5	KT001162	Iran				32.5308	55.245
Nafme 5	KT001163	Iran				35.5948	59.5045
Nafme 5	KT001164	Iran				33.7273	59.2132
Nafme 5	KT001165	Iran
Nafme 5	KT001166	Iran
Nafme 5	KT001167	Iran
Nafme 5	KT001168	Iran
Nafme 5	KT001169	Iran
Nafme 5	KX679575	Iraq	Kerbala desert	2015	Cucumis sativus (cucumber)	32.6036	44.0212
Nafme 4	AJ510072	Pakistan	Sindh		cotton	31.4896	68.3915
Nafme 4	GU977268	Pakistan	Sukkur Sindh			27.7264	68.8216
Nafme 4	GU977267	Pakistan	Ghotki Sindh			28.0286	69.322
Nafme 4	AJ510073	Pakistan	Sindh		cotton	31.4896	68.3915
Nafme 4	AJ510067	Pakistan	Sindh		hollyhock	31.4896	68.3915
Nafme 4	GU977272	Pakistan	Matiari Sindh			25.5922	68.4443
Nafme 4	HG918199	Pakistan	TA yar Khwaja Stop Sindh	2013		30.7938	67.974
Nafme 4	HG918208	Pakistan	Tando Ghulam Ali Sindh	2013		25.1242	68.8909
Nafme 4	EU547772	Iran				28.6927	55.5415
Nafme 4	GU977270	Pakistan	Nawabshah Sindh			26.2465	68.39
Nafme 4	GU977274	Pakistan	Tando Muhammad Khan Sindh			25.1258	68.5424
Nafme 4	OK053010	Pakistan		2012	Cotton	29.1282	71.2467
Nafme 4	OK053011	Iran		2004	Melons	31.9275	54.2337
Nafme 4	OK053012	Iran		2002	Lantana	36.874	54.4773
Nafme 4	LN832295	Pakistan	Sindh Nawab Shah	2013	Cotton	26.2474	68.3931
Nafme 4	HM070413	Iraq	Al A'Zamiyah			30.4813	47.8399
Nafme 4	KX679577	Iraq	Al-Muthanna	2015	Capsicum sp. (pepper)	34.9284	43.9725
Nafme 4	JN542543	Iran		2009	cotton	33.112	58.6788
Nafme 4	EU547771	Iran				29.123	58.3811
Nafme 4	EU547769	Iran				28.7141	57.7202
Nafme 4	KT001170	Iran				27.9554	56.6455
Nafme 4	KT001171	Iran
Nafme 4	KT001172	Iran
Nafme 4	KT001173	Iran
Nafme 4	KT001174	Iran
Nafme 4	KT001175	Iran
Nafme 4	KT001176	Iran
Nafme 4	KT001177	Iran
Nafme 4	KT001178	Iran
Nafme 4	KX262890	Turkmenistan				37.3635	60.518
Nafme 1	GU086346	Kuwait				29.4305	47.314
Nafme 1	GU086351	Iran				30.931	49.5552
Nafme 1	GU086353	Iran				31.1193	48.9619
Nafme 1	GU086358	Saudi Arabia				23.869	38.7726
Nafme 1	GU086343	Yemen				14.3766	44.8414
Nafme 1	GU086357	Saudi Arabia				25.9019	37.1466
Nafme 1	GU086345	Saudi Arabia				25.0927	37.3325
Nafme 1	AF110710	Yemen				15.4389	44.191
Nafme 2	AF110712	Yemen				13.4453	43.3251
Nafme 2	OK053014	Yemen		2004	Pepper	14.7587	43.022
Nafme 2	OK053015	Yemen		2004	tomato	13.5714	44.047
Nafme 2	OK053016	Yemen		2004	tomato	13.5683	44.0511
Nafme 2	OK053020	Yemen		2006	solanum sp	16.0586	49.0206
Nafme 2	OK053021	Yemen		2006	solanum sp	16.0688	49.0249
Nafme 2	OK053017	Yemen		2006	okra	16.0434	49.0326
Nafme 2	OK053018	Yemen		2004	tomato	13.5729	44.0432
Nafme 2	OK053019	Yemen		2006	squash	16.0442	49.0009
Nafme 2	KX397332	Yemen		2006	tomato	15.2687	43.1715
Nafme 2	KX397333	Yemen		2006	tomato
Nafme 2	KT946805	Saudi Arabia		2015		18.2762	42.5836
Nafme 2	KT946807	Saudi Arabia		2014		24.6175	46.6653
Nafme 2	KT946808	Saudi Arabia		2014		24.1887	47.3079
Nafme 2	KT946804	Saudi Arabia		2015		24.2085	47.3265
Nafme 2	KT946806	Saudi Arabia		2015		24.469	46.2622
Nafme 3	GU086355	Kuwait				29.2637	47.7362
Nafme 3	GU086359	Yemen
Nafme 3	GU086350	Iran				30.6934	48.3352
Nafme 3	GU086354	Kuwait				29.9838	47.7653
Nafme 3	GU086352	Iran				31.3229	48.4686
Nafme 3	GU086356	Kuwait				29.8589	47.691
Nafme 3	OK053027	Yemen		2006	pumpkin	16.0463	48.9796
Nafme 3	OK053023	Yemen		2006	squash	16.0494	49.0151
Nafme 3	OK053025	Yemen		1994	watermelon	13.5705	44.0536
Nafme 3	OK053026	Yemen		2006	pumpkin	16.0465	49.0026
Nafme 3	OK053024	Yemen		2004	tomato	13.5703	44.054
Nafme 3	OK053022	Ethiopia		2002	Cotton	9.33805	42.7625
Nafme 3	GU086360	Yemen
Nafme 3	AF110711	Yemen	Arabian Peninsula	1990	Cotton	24.2627	46.837
Nafme 3	AF110709	Yemen	Arabian Peninsula	1990	Cotton	24.2627	46.837
Nafme 7	AF164667	Israel		1999	Lantana	31.5709	34.8666
Nafme 7	OK053028	Israel		1994	Lantana	30.8766	34.8056
